# Supplementary material for: Unlocking the Potential of Circulating miRNAs in the Breast Cancer Neoadjuvant Setting: A Systematic Review and Meta-Analysis
Source: Cancers (Basel). 2023 Jun 30;15(13):3424. doi: 10.3390/cancers15133424 (PMC10340268; doi:10.3390/cancers15133424)
Supplement: Supplementary file 1 [file cancers-15-03424-s001.zip]

Archive with 7 entries (7 files):
- Figure S1.pdf
- Figure S2.pdf
- Figure S3.pdf
- Figure S4.pdf
- Figure S5.pdf
- Figure S6.jpg
- Table S1.pdf
